# Supplementary material for: Polymethoxyflavones extracted from Bauhinia championii alleviate LPS-induced acute lung injury by ameliorating endoplasmic reticulum stress
Source: Front Pharmacol. 2025 Jun 11;16:1544916. doi: 10.3389/fphar.2025.1544916 (PMC12187725; doi:10.3389/fphar.2025.1544916)
Supplement: Supplementary file 1 [file Table1.xlsx]

## Sheet: Sheet1
Chemical name	Smiles	SwissADME result（high+≥2 “yes”）
Quercitrin	CC1C(C(C(C(O1)OC2=C(OC3=CC(=CC(=C3C2=O)O)O)C4=CC(=C(C=C4)O)O)O)O)O	No
Myricitrin	CC1C(C(C(C(O1)OC2=C(OC3=CC(=CC(=C3C2=O)O)O)C4=CC(=C(C(=C4)O)O)O)O)O)O	No
(- )-Epicatechin gallate	C1C(C(OC2=CC(=CC(=C21)O)O)C3=CC(=C(C=C3)O)O)OC(=O)C4=CC(=C(C(=C4)O)O)O	No
5,6,7,3',4'-pentamethoxyflavone	c1(cc(=O)c2c(o1)cc(c(c2OC)OC)OC)c1cc(c(cc1)OC)OC	Yes
5,7,4'-trimethoxyflavone	COC1=CC=C(C=C1)C2=CC(=O)C3=C(O2)C=C(C=C3OC)OC	Yes
5,7,5'-trimethoxy-3',4'-methylenedioxyflavone	c1(cc(=O)c2c(o1)cc(cc2OC)OC)c1cc2OCOc2c(c1)OC	Yes
5,6,7,5'-tetramethoxy-3',4'-methylenedioxyflavone	c1(cc(=O)c2c(o1)cc(c(c2OC)OC)OC)c1cc2OCOc2c(c1)OC	Yes
limonene	C1(=CCC(CC1)C(=C)C)C	No
5,7,3',4',5'-pentamethoxyflavone	COC1=CC2=C(C(=C1)OC)C(=O)C=C(O2)C3=CC(=C(C(=C3)OC)OC)OC	Yes
5,6,7,3',4',5'-hexamethoxyflavone	COC1=CC(=CC(=C1OC)OC)C2=CC(=O)C3=C(C(=C(C=C3O2)OC)OC)OC	Yes
bauhinin	COC1C=CC(=CC#N)C(C1O)OC2C(C(C(C(O2)CO)O)O)O	No
dipentene	C1(=CCC(CC1)C(=C)C)C	No
5,7,3',4'-tetramethoxyflavone	COC1=C(C=C(C=C1)C2=CC(=O)C3=C(O2)C=C(C=C3OC)OC)OC	Yes
gallic acid	C(=O)(c1cc(c(c(c1)O)O)O)O	Yes
phytolaccoside E	[C@H]12[C@]([C@]3(C(=CC2)[C@H]2[C@@](CC3)(CC[C@@](C2)(C(=O)OC)C(=O)O)C)C)(CC[C@@H]2[C@@]1(C[C@@H]([C@@H]([C@]2(CO)C)O[C@H]1[C@@H]([C@H]([C@@H](CO1)O[C@@H]1O[C@@H]([C@H]([C@@H]([C@H]1O)O)O)CO)O)O)O)C)C	No
phytolaccoside F	[C@@H]1(CC[C@]2(C([C@@]1(CO)C)CC[C@@]1(C)[C@]3(C)CC[C@@]4(C(=O)O)CC[C@@](C)(C(=O)OC)C[C@@H]4C3=CC[C@H]21)C)O[C@H]1[C@H](O[C@H]2[C@H](O[C@H]3[C@H](O)[C@H](O)[C@@H](O)[C@@H](O3)C)[C@@H](O)[C@H](O)[C@H](O2)CO)[C@@H](O)[C@H](O)CO1	No
phytolaccasaponin B	[C@@H]1([C@H](C[C@]2(C([C@@]1(CO)C)CC[C@@]1(C)[C@]3(C)CC[C@@]4(C(=O)O[C@H]5[C@H](O)[C@@H](O)[C@H](O)[C@H](O5)CO)CC[C@@](C)(C(=O)OC)C[C@@H]4C3=CC[C@H]21)C)O)O[C@H]1[C@H](O)[C@@H](O)[C@H](O[C@H]2[C@H](O)[C@@H](O)[C@H](O)[C@H](O2)CO)CO1	No
